# Supplementary material for: Structural Insight into La0.5Ca0.5Mn0.5Co0.5O3 Decomposition in the Methane Combustion Process
Source: Nanomaterials (Basel). 2021 Sep 2;11(9):2283. doi: 10.3390/nano11092283 (PMC8468899; doi:10.3390/nano11092283)
Supplement: Supplementary file 1 [file nanomaterials-11-02283-s001.zip]

Archive with 1 entries (1 files):
- nanomaterials-1355696-Supplementary Materials.pdf
